# Supplementary material for: Cholera Outbreaks in India, 2011–2020: A Systematic Review
Source: Int J Environ Res Public Health. 2022 May 8;19(9):5738. doi: 10.3390/ijerph19095738 (PMC9099871; doi:10.3390/ijerph19095738)
Supplement: Supplementary file 1 [file ijerph-19-05738-s001.zip]

Archive with 1 entries (1 files):
- ijerph-1686518-supplementary.pdf
